# Supplementary material for: Pyrido[2′,1′:2,3]imidazo[4,5-c]isoquinolin-5-amines as Potential Cytotoxic Agents against Human Neuroblastoma
Source: Pharmaceuticals (Basel). 2021 Jul 30;14(8):750. doi: 10.3390/ph14080750 (PMC8399734; doi:10.3390/ph14080750)
Supplement: Supplementary file 1 [file pharmaceuticals-14-00750-s001.zip]

Archive with 1 entries (1 files):
- pharmaceuticals-1282000-supplementary.pdf
